# Supplementary material for: Why Selective Publication of Statistically Significant Results Can Be Effective
Source: PLoS One. 2013 Jun 20;8(6):e66463. doi: 10.1371/journal.pone.0066463 (PMC3688764; doi:10.1371/journal.pone.0066463)
Supplement: Supporting Information S1 — Simulation code. (M) [file pone.0066463.s001.m]

clear all;set(0,'DefaultAxesColorOrder',[0 0 0; 1 0 0;0 0 1]);
nrpubs=40; reps=5000; Etrue = 0.3; alpha = .05; n = 50;
se=sqrt(n);dsign=norminv(1-alpha/2)/se;Tau=[0 0 3 0];

Emeta=NaN(4,2*nrpubs/alpha,reps);
Emeta2=NaN(4,2*nrpubs/alpha,reps);
Eobspub=NaN(4,2*nrpubs/alpha,reps);
Nobspub=NaN(4,2*nrpubs/alpha,reps);
ddiff=NaN(4,1);

for i=1:reps
    if i/100==round(i/100);disp([num2str(i) '/' num2str(reps)]);end % display repitition counter
    dsum=zeros(4,1);
    N=zeros(4,1);
    while min(N)<=nrpubs
        d=Etrue+randn/se; % sampling
        for r=2:3
            if N(r)<=Tau(r) % if no publications have been done, or if ignoring publications
                ddiff(r)=abs(d); % assume Emeta = 0
            else
                ddiff(r)=abs(d-Emeta(r,N(r)-Tau(r),i)); % compare with Emeta
            end
        end
        ddiff(4)=abs(d); % assume Emeta = 0
        Pp(1) = 1; % publish everything
        Pp(2:4)=ddiff(2:4)>=dsign; % selective publication if statistically significant
        for r=1:4
            if Pp(r) % publish?
                N(r)=N(r)+1;  % number of publications
                dsum(r)=dsum(r)+d; % published effects summed
                Emeta(r,N(r),i)=dsum(r)/N(r); % store Emeta per publication
                if N(r)>1 % if more than one publication has been done
                    Emeta2(r,Nobspub(r,N(r)-1,i)+1:N(1)-1,i)=Emeta(r,N(r)-1,i); % fill Emeta2 between study number of previous publication and study number of current publication, with Emeta of previous publication (to prevent discontinuities in Figure 4)
                end
                Emeta2(r,N(1),i)=dsum(r)/N(r); % store Emeta per study
                Eobspub(r,N(r),i)=d;    % store Eobs per publication
                Nobspub(r,N(r),i)=N(1); % store number of studies per publication
            end
        end
    end
end
%%
close all
figure(2);
SD=std(Eobspub(1:2,:,:),[],3)';
plot(mean(Eobspub(1:2,:,:),3)','-o','Linewidth',3,'Markersize',4);hold on
plot(mean(Eobspub(1:2,:,:),3)'+SD,'o--','Linewidth',1,'Markersize',4)
plot(mean(Eobspub(1:2,:,:),3)'-SD,'o--','Linewidth',1,'Markersize',4)
ylabel('Mean ± \it{SD  E_o_b_s_,_p_u_b}','fontsize',12,'FontName','Arial')

figure(3);
SD=std(Emeta(1:2,:,:),[],3)';hold on
plot(mean(Emeta(1:2,:,:),3)','-o','Linewidth',3,'Markersize',4)
plot(mean(Emeta(1:2,:,:),3)'+SD,'o--','Linewidth',1,'Markersize',4)
plot(mean(Emeta(1:2,:,:),3)'-SD,'o--','Linewidth',1,'Markersize',4)
ylabel('Mean ± \it{SD  E_m_e_t_a}','fontsize',12,'FontName','Arial')
set(gca,'ylim',[0.15 0.50])

figure(4);
temp=find(sum(~isnan(squeeze(Emeta2(2,:,:)-Etrue))')>reps*.9);
SD=nanstd(Emeta2(1:2,temp,:),[],3)';hold on
plot(temp,nanmean(Emeta2(1:2,temp,:),3)','-','Linewidth',3)
plot(temp,nanmean(Emeta2(1:2,temp,:),3)'+SD,'--','Linewidth',1)
plot(temp,nanmean(Emeta2(1:2,temp,:),3)'-SD,'--','Linewidth',1)
ylabel('Mean ± \it{SD  E_m_e_t_a}','fontsize',12,'FontName','Arial')
set(gca,'xlim',[0 length(temp)]);
set(gca,'ylim',[0.15 0.50])
legend('Publish everything','Selective publication',1)
xlabel('Study number','fontsize',12,'FontName','Arial')
h = findobj('FontName','Helvetica'); set(h,'FontName','Arial','fontsize',12)

figure(5);plot(mean(diff([ zeros(2,1,size(Nobspub,3)) Nobspub(1:2,:,:)],[],2) ,3 )','-o','Linewidth',3,'Markersize',4)
ylabel('Mean nr. of studies until publication','fontsize',12,'FontName','Arial')
set(gca,'ylim',[0 21])
for r=[2 3 5]
    figure(r)
    set(gca,'xlim',[0 nrpubs]);
    if r==2 || r==5
        legend('Publish everything','Selective publication',[0 0 207 152])
    else
        legend('Publish everything','Selective publication',1)
    end
    xlabel('Publication number','fontsize',12,'FontName','Arial')
    h = findobj('FontName','Helvetica'); set(h,'FontName','Arial','fontsize',12)
end

figure(6);
SD=std(Emeta([4 3],:,:),[],3)';hold on
plot(mean(Emeta([4 3],:,:),3)','-o','Linewidth',3,'Markersize',4)
plot(mean(Emeta([4 3],:,:),3)'+SD,'o--','Linewidth',1,'Markersize',4)
plot(mean(Emeta([4 3],:,:),3)'-SD,'o--','Linewidth',1,'Markersize',4)
ylabel('Mean ± \it{SD  E_m_e_t_a}','fontsize',12,'FontName','Arial')
set(gca,'xlim',[0 nrpubs]);
legend('Selective publication, assuming \it{E_m_e_t_a}\rm = 0','Selective publication, ignoring 3 latest publications',1)
xlabel('Publication number','fontsize',12,'FontName','Arial')
h = findobj('FontName','Helvetica'); set(h,'FontName','Arial','fontsize',12)

for r=2:6  % save figures as tif
    figure(r)
    H=1000; W=H*2757/1458;
    set(gcf,'position',[0 0 W H]);
    set(0,'ScreenPixelsPerInch',300)
    set(gcf,'paperunits','inches','papersize',[W H]/300*1458/H,'paperposition',[0 0 W H]/300*1458/H); 
    print(gcf,['Fig' num2str(r) '.tif'],'-dtiff','-r300') 
end
%%
clc
disp([mean(Nobspub(2,1,:)==1) 1-normcdf((Etrue+dsign)*sqrt(n))+normcdf((Etrue-dsign)*sqrt(n))]) % statistical power check of first study (Emeta = 0)
disp(std(Emeta(1:2,nrpubs,:),[],3)')  % SD of Emeta at nrpubs-th publication
disp(1+find(std(Emeta(1,1:end,:),[],3)'>std(Emeta(2,nrpubs,:),[],3)', 1, 'last' ))  % publication number where Publishing Everything surpasses Selective Publication, in terms of SD of Emeta
round(nanmean(Nobspub(:,nrpubs,:),3)')  % mean number of studies at the nrpubs-th publication
round(nanstd(Nobspub(:,nrpubs,:),[],3)')  % std of number of studies at the nrpubs-th publication
std(Emeta(sub2ind(size(Emeta),ones(reps,1),squeeze(Nobspub(2,nrpubs,:)),transpose(1:reps)))) % SD of Emeta for all studies, at the nrpubs-th publication
disp([min(temp) max(temp)]) % range of studies, as plotted in Figure 4
